# Supplementary material for: Amphiphilic Poly(N-vinylpyrrolidone) Biocomposites with Bortezomib and DR5-Selective TRAIL Variants: A Promising Approach to Pancreatic Cancer Treatment
Source: Int J Mol Sci. 2025 Nov 30;26(23):11620. doi: 10.3390/ijms262311620 (PMC12691830; doi:10.3390/ijms262311620)
Supplement: Supplementary file 1 [file ijms-26-11620-s001.zip]

Archive with 1 entries (1 files):
- ijms-3964107-supplementary.pdf
